# Supplementary material for: Fungal networks serve as novel ecological routes for enrichment and dissemination of antibiotic resistance genes as exhibited by microcosm experiments
Source: Sci Rep. 2017 Nov 13;7:15457. doi: 10.1038/s41598-017-15660-7 (PMC5684214; doi:10.1038/s41598-017-15660-7)
Supplement: Supplementary file 2 — Supplementary Table 1 [file 41598_2017_15660_MOESM2_ESM.xls]

## Sheet: culture collection
	Supplementary Table-1 Bacterial Characteristics
	Strain	Antibiotic resistance	Origin			%Homology	Query coverage	Nearest Hit (NH)	NH-reference
			contamination source	sampling point	mycosphere
	NCC-01a	ACK	M	i	N/A	99	99	Pedobacter GR12-04	AM279216.1
	NCC-01b	ACK	M	i	N/A	99	99	Pedobacter GR12-04	AM279216.1
	NCC-03	ACK	M	i	N/A	99	98	Pedobacter GR12-04	AM279216.1
	NCC-06	ACK	M	i	N/A	90	98	Pedobacter GR12-04	AM279216.1
	NCC-10	ACK	M	i	N/A	95	96	Pedobacter GR12-04	AM279216.1
	NCC-19a	N/A	M	m	NFC-5	97	99	Solitalea canadensis strain DSM 3403	NR_074099.1
	NCC-19b	N/A	M	m	NFC-5	97	99	Solitalea canadensis strain DSM 3403	NR_074099.1
	NCC-27	AC	M	i	NFC-16	99	99	Pedobacter GR12-04	AM279216.1
	NCC-29	AC	M	i	NFC-16	99	99	Pedobacter panaciterrae strain Gsoil 042	NR_041371.1
	NCC-30	AC	M	i	NFC-16	99	98	Pedobacter panaciterrae strain Gsoil 043	NR_041371.1
	NCC-34	AK	M	i	NFC-16	97	100	Solitalea canadensis strain DSM 3403	NR_074099.1
	NCC-35	AK	M	i	NFC-16	97	99	Solitalea canadensis strain DSM 3403	NR_074099.1
	NCC-36	AK	M	i	NFC-16	97	99	Solitalea canadensis strain DSM 3403	NR_074099.1
	NCC-37	AK	M	i	NFC-16	97	99	Solitalea canadensis strain DSM 3403	NR_074099.1
	NCC-38	CK	M	i	NFC-16	99	99	Pedobacter panaciterrae strain Gsoil 042	NR_041371.1
	NCC-39b	CK	M	i	NFC-16	99	99	Pedobacter sp. HRB3	JF778706.1
	NCC-40a	CK	M	i	NFC-16	99	99	Pedobacter GR12-04	AM279216.1
	NCC-55	K	M	m	NFC-16	99	99	Sphingobacterium alimentarium strain WS 4556	FN908504.1
	NCC-56	K	M	m	NFC-16	99	99	Sphingobacterium alimentarium strain WS 4556	FN908504.1
	NCC-60	K	M	m	NFC-16	99	98	Sphingobacterium alimentarium strain WS 4556	FN908504.1
	NCC-61	K	M	m	NFC-16	99	99	Sphingobacterium alimentarium strain WS 4556	FN908504.1
	NCC-62	A	W	i	N/A	95	54	Flavobacterium sp. E6FA16	KP849524.1
	NCC-63	A	W	i	N/A	99	99	Stenotrophomonas sp. 2R13	EF178465.1
	NCC-65	A	W	i	N/A	95	99	Flavobacterium sp. T91	JX287833.1
	NCC-67	A	M	m	NFC-14	99	99	Pseudomonas putida strain OS-18	AY952323.1
	NCC-71	A	W	i	NFC-14	99	100	Stenotrophomonas sp. TD3	KP313737.1
	NCC-72	A	W	i	NFC-14	99	100	Pseudomonas sp. DR 1-04	KM252994.1
	NCC-74	A	W	m	NFC-14	99	99	Stenotrophomonas rhizophila	KP050794.1
	NCC-77	A	W	m	NFC-14	99	99	Pseudomonas putida strain WSH1002	HQ587188.1
	NCC-78	A	W	i	NFC-16	98	99	Comamonas testosteroni strain Fo1B8	KJ605843.1
	NCC-79	A	W	i	NFC-16	99	99	Comamonas testosteroni strain 18.2 KSS	HE575922.1
	NCC-81	A	W	m	NFC-16	99	99	Comamonas testosteroni strain Fo1B8	KJ605843.1
	NCC-83	A	W	m	NFC-16	98	100	Comamonas testosteroni strain Fo1B8	KJ605843.1
	NCC-84	A	W	m	NFC-16	99	99	Comamonas testosteroni strain NX-2	KP938961.1
	NCC-85	A	W	m	NFC-16	99	100	Pseudomonas sp. AABFPs3-6	KF591092.1
	NCC-86	A	W	m	NFC-16	98	99	Herbaspirillum huttiense strain R5-14	HM448808.1
	NCC-87	A	W	m	NFC-16	99	99	Comamonas testosteroni strain NX-2	KP938961.1
	NCC-88	C	M	i	NFC-14	99	98	Pedobacter agri strain DSR13	JQ342863.1
	NCC-89	C	M	i	NFC-14	97	99	Pedobacter GR12-04	AM279216.1
	NCC-90	C	M	m	NFC-14	92	93	Bosea thiooxidans strain BI-42	NR_114668.1
	NCC-91	C	W	i	NFC-14	99	98	Microbacterium ginsengisoli strain BLN1	GQ181053.1
	NCC-92	C	W	i	NFC-14	90	60	Stenotrophomonas rhizophila strain EGE-B-6	KP050794.1
	NCC-93	CK	W	i	NFC-14	99	98	Microbacterium testaceum strain 343	EU714365.1
	NCC-94	C	W	i	NFC-14	99	98	Microbacterium trichothecenolyticum strain JXR14	KP980598.1
	NCC-95	C	W	m	NFC-14	98	98	Bosea sp. CRIB-12	DQ440827.1
	NCC-96	C	W	m	NFC-14	99	99	Phenylobacterium koreense strain NBRC 102285	NR_114055.1
	NCC-97	C	W	m	NFC-14	99	98	Phenylobacterium koreense strain NBRC 102285	NR_114055.1
	NCC-101	K	W	i	N/A	99	99	Delftia tsuruhatensis strain MYSS86	KR827426.1
	NCC-102	K	M	m	NFC-14	99	98	Delftia sp. BN-SKY3	HQ731450.1
	NCC-103	K	M	m	NFC-14	99	99	Variovorax paradoxus strain B4	KJ676725.1
	NCC-107	K	W	i	NFC-14	99	99	Alcaligenes aquatilis strain C_6	KT748639.1
	NCC-111	K	W	i	NFC-14	98	99	Stenotrophomonas acidaminiphila strain SR50-5	KF279369.1
	NCC-113	K	W	m	NFC-14	97	99	Stenotrophomonas maltophilia strain: TI-1	AB683956.1
	NCC-115	K	W	m	NFC-14	98	99	Achromobacter xylosoxidans	FJ169468.1
	NCC-117	AC	M	i	NFC-14	88	96	Flavobacterium banpakuense strain 15F3	NR_117276.1
	NCC-118	AC	M	i	NFC-14	99	98	Pedobacter agri strain DSR13	JQ342863.1
	NCC-119	AC	M	m	NFC-14	91	95	Flavobacterium banpakuense strain 15F3	NR_117276.1
	NCC-123	AC	W	m	NFC-14	93	97	Flavobacterium banpakuense strain 15F3	NR_117276.1
	NCC-124	AC	W	m	NFC-14	97	99	Flavobacterium sp. T91F.09	JX287833.1
	NCC-125	AK	W	i	N/A	97	98	Pedobacter trunci strain THG-DN3.19	NR_134788.1
	NCC-127	AK	W	i	N/A	99	98	Pedobacter agri strain DSR13	JQ342863.1
	NCC-130	AK	M	i	NFC-14	97	99	Solitalea canadensis strain DSM 3403	NR_074099.1
	NCC-131	AK	M	i	NFC-14	97	99	Solitalea canadensis strain DSM 3403	NR_074099.1
	NCC-134	AK	M	m	NFC-14	98	99	Variovorax sp. J1	GQ249078.1
	NCC-135	AK	M	m	NFC-14	97	99	Flavobacterium sp. T91F.09	JX287833.1
	NCC-137	AK	W	i	NFC-14	99	98	Stenotrophomonas sp. TD3	KP313737.1
	NCC-141	AK	W	m	NFC-14	99	100	Delftia tsuruhatensis strain M6	KF358269.1
	NCC-143	AK	W	m	NFC-14	98	99	Delftia tsuruhatensis strain M6	KF358269.1
	NCC-149	CK	M	m	NFC-14	91	94	Pedobacter sp. MSI4	KP081508.1
	NCC-150	C	M	m	NFC-14	96	99	Flavobacterium sp. T91F.09	JX287833.1
	NCC-151	ACK	M	i	NFC-14	99	99	Pedobacter GR12-04	AM279216.1
	NCC-152	ACK	M	i	NFC-14	99	98	Pedobacter agri strain DSR13	JQ342863.1
	NCC-153a	ACK	M	i	NFC-14	96	99	Flavobacterium sp. T91F.09	JX287833.1
	NCC-153b	ACK	M	i	NFC-14	98	99	Pedobacter GR12-04	AM279216.1
	A, ampcillin; C, ciproflaxacin; K, kanamycin; M, manure; W, waste water; i, inoculation point; m, migration spot
